# Supplementary material for: Lipid-Nanoparticle-Mediated Delivery of Docetaxel Prodrug for Exploiting Full Potential of Gold Nanoparticles in the Treatment of Pancreatic Cancer
Source: Cancers (Basel). 2022 Dec 13;14(24):6137. doi: 10.3390/cancers14246137 (PMC9776798; doi:10.3390/cancers14246137)
Supplement: Supplementary file 1 [file cancers-14-06137-s001.zip]

Archive with 1 entries (1 files):
- cancers-2043801-supplementary.pdf
